# Supplementary material for: Systematic relevance of pollen morphology in tribe Hylocereeae (Cactaceae)
Source: PhytoKeys. 2019 Aug 19;128:121–40. doi: 10.3897/phytokeys.128.35842 (PMC6711936; doi:10.3897/phytokeys.128.35842)
Supplement: XML Treatment for Aporocactus [file phytokeys.128.35842-treatment2.xml]

<!DOCTYPE tp:taxon-treatment
  PUBLIC "-//TaxonX//DTD Taxonomic Treatment Publishing DTD v0 20100105//EN" "tax-treatment-NSO.dtd">
<tp:taxon-treatment xmlns:tp="http://www.plazi.org/taxpub"><tp:treatment-meta><kwd-group><label>Taxon classification</label><kwd><named-content xmlns:xlink="http://www.w3.org/1999/xlink" content-type="kingdom">Plantae</named-content></kwd><kwd><named-content xmlns:xlink="http://www.w3.org/1999/xlink" content-type="order">Caryophyllales</named-content></kwd><kwd><named-content xmlns:xlink="http://www.w3.org/1999/xlink" content-type="family">Cactaceae</named-content></kwd></kwd-group><mixed-citation publication-type="journal"><person-group><name><surname>Ruiz-Domínguez</surname><given-names>Catalina</given-names></name><name><surname>Vovides</surname><given-names>Andrew P.</given-names></name><name><surname>Sosa</surname><given-names>Victoria</given-names></name></person-group><article-title>Systematic relevance of pollen morphology in tribe Hylocereeae (<tp:taxon-name><tp:taxon-name-part taxon-name-part-type="family">Cactaceae</tp:taxon-name-part></tp:taxon-name>)</article-title><source>PhytoKeys</source><day>19</day><month>8</month><year>2019</year><volume>128</volume><fpage>121</fpage><lpage>140</lpage><pub-id pub-id-type="doi">10.3897/phytokeys.128.35842</pub-id></mixed-citation></tp:treatment-meta><tp:nomenclature><tp:taxon-name><object-id xmlns:xlink="http://www.w3.org/1999/xlink" content-type="arpha" xlink:type="simple">f74b4d4d-17dc-5a96-9cd3-5006a90cc4cd</object-id>
            <tp:taxon-name-part taxon-name-part-type="genus" reg="Aporocactus">Aporocactus</tp:taxon-name-part>
          </tp:taxon-name><tp:taxon-authority>Lemaire</tp:taxon-authority></tp:nomenclature><tp:treatment-sec sec-type="Pollen" id="SECID0E4XAE"><title>Pollen.</title><p>trizonocolpate, radially symmetrical, isopolar with circular contour in polar view. <bold>Shape</bold>: subprolate (P/E=1.15). <bold>Apertures</bold>: 3, colpate, large; polar area of medium size (PAI=0.36). <bold>Measurements</bold>: pollen grains large to very large, (75.98)93.62(110.47) × (80.52)106.91(117.69) μm in equatorial view; exine thickness (3.16)3.66(4.34) μm. <bold>Ornamentation</bold>: smooth surface with tectum perforate, ornated with spinules of (1.31)1.64(1.93) μm length × (1.18)1.53(2.10) μm diameter in base; perforations (0.14) 0.23(0.34) μm in diameter.</p></tp:treatment-sec><tp:treatment-sec sec-type="Species examined" id="SECID0ELYAE"><title>Species examined.</title><p><italic><tp:taxon-name><tp:taxon-name-part taxon-name-part-type="genus" reg="Aporocactus">Aporocactus</tp:taxon-name-part> <tp:taxon-name-part taxon-name-part-type="species" reg="martianus">martianus</tp:taxon-name-part></tp:taxon-name></italic> (Zucc.) Britton &amp; Rose. (México, Veracruz. H. Narave et al. 308 XAL).</p><!--PageBreak --><!--PageBreak --></tp:treatment-sec></tp:taxon-treatment>
