# Supplementary material for: Systematic relevance of pollen morphology in tribe Hylocereeae (Cactaceae)
Source: PhytoKeys. 2019 Aug 19;128:121–40. doi: 10.3897/phytokeys.128.35842 (PMC6711936; doi:10.3897/phytokeys.128.35842)
Supplement: XML Treatment for Selenicereus [file phytokeys.128.35842-treatment10.xml]

<!DOCTYPE tp:taxon-treatment
  PUBLIC "-//TaxonX//DTD Taxonomic Treatment Publishing DTD v0 20100105//EN" "tax-treatment-NSO.dtd">
<tp:taxon-treatment xmlns:tp="http://www.plazi.org/taxpub"><tp:treatment-meta><kwd-group><label>Taxon classification</label><kwd><named-content xmlns:xlink="http://www.w3.org/1999/xlink" content-type="kingdom">Plantae</named-content></kwd><kwd><named-content xmlns:xlink="http://www.w3.org/1999/xlink" content-type="order">Caryophyllales</named-content></kwd><kwd><named-content xmlns:xlink="http://www.w3.org/1999/xlink" content-type="family">Cactaceae</named-content></kwd></kwd-group><mixed-citation publication-type="journal"><person-group><name><surname>Ruiz-Domínguez</surname><given-names>Catalina</given-names></name><name><surname>Vovides</surname><given-names>Andrew P.</given-names></name><name><surname>Sosa</surname><given-names>Victoria</given-names></name></person-group><article-title>Systematic relevance of pollen morphology in tribe Hylocereeae (<tp:taxon-name><tp:taxon-name-part taxon-name-part-type="family">Cactaceae</tp:taxon-name-part></tp:taxon-name>)</article-title><source>PhytoKeys</source><day>19</day><month>8</month><year>2019</year><volume>128</volume><fpage>121</fpage><lpage>140</lpage><pub-id pub-id-type="doi">10.3897/phytokeys.128.35842</pub-id></mixed-citation></tp:treatment-meta><tp:nomenclature><tp:taxon-name><object-id xmlns:xlink="http://www.w3.org/1999/xlink" content-type="arpha" xlink:type="simple">90d188a7-46c3-5066-9e7c-456a6d8fdfa8</object-id>
            <tp:taxon-name-part taxon-name-part-type="genus" reg="Selenicereus">Selenicereus</tp:taxon-name-part>
          </tp:taxon-name><tp:taxon-authority>(ex Weberocereus)</tp:taxon-authority></tp:nomenclature><tp:treatment-sec sec-type="Pollen" id="SECID0ETUAG"><title>Pollen.</title><p>trizonocolpate to pantocolpate, radially symmetrical, isopolar with circular or convex-quadrangular contour in polar view. <bold>Shape</bold>: prolate-spheroidal (P/E=1.04–1.12). <bold>Apertures</bold>: 3 or 12, brevicolpate to colpate; polar area medium-sized to large (PAI=0.41–0.60). <bold>Measurements</bold>: pollen grains large to very large, (50.9)77.50(100.2) × (66.79)82.21(100.86) μm in equatorial view; exine thickness (2.29)2.96(3.77) μm. <bold>Ornamentation</bold>: smooth surface with tectum perforate, ornated with spinules of (1.12)1.48(1.82) μm length × (1.13)1.44(1.91) μm diameter in base; perforations (0.17)0.29(0.50) μm in diameter (Figure <xref ref-type="fig" rid="F4">4I</xref>, <xref ref-type="fig" rid="F4">4J</xref>).</p></tp:treatment-sec><tp:treatment-sec sec-type="Species examined" id="SECID0EJVAG"><title>Species examined.</title><p><italic><tp:taxon-name><tp:taxon-name-part taxon-name-part-type="genus" reg="Selenicereus">Selenicereus</tp:taxon-name-part> <tp:taxon-name-part taxon-name-part-type="species" reg="alliodorus">alliodorus</tp:taxon-name-part></tp:taxon-name></italic> (México, Oaxaca. Gómez-Hinostroza &amp; H. M. Hernández) S. Arias &amp; N. Korotkova (A. Ruiz Velazco et al. 86 MEXU); <italic><tp:taxon-name><tp:taxon-name-part taxon-name-part-type="genus" reg="Selenicereus">S.</tp:taxon-name-part> <tp:taxon-name-part taxon-name-part-type="species" reg="glaber">glaber</tp:taxon-name-part></tp:taxon-name></italic> (Eichlam) G.D. Rowley (Guatemala, Sacatepéquez. C.K. Horich BGA 57239 MEXU).</p></tp:treatment-sec><tp:treatment-sec><!--Section generated to contain objects referenced in tp:taxon-treatment.--><fig id="F4" position="float" orientation="portrait"><object-id xmlns:xlink="http://www.w3.org/1999/xlink" content-type="doi" xlink:type="simple">10.3897/phytokeys.128.35842.figure4</object-id><object-id xmlns:xlink="http://www.w3.org/1999/xlink" content-type="arpha" xlink:type="simple">f0338bef-1271-5aa9-acd8-023078e14387</object-id><label>Figure 4.</label><caption><p>Pollen grains of tribe Hylocereeae (Scanning Electron Microscope photographs). <bold>A–D</bold>: Left polar view, right equatorial view <bold>A</bold><italic><tp:taxon-name><tp:taxon-name-part taxon-name-part-type="genus" reg="Selenicereus">S.</tp:taxon-name-part> <tp:taxon-name-part taxon-name-part-type="species" reg="undatus">undatus</tp:taxon-name-part></tp:taxon-name></italic> (C. Ruiz et al. 560) <bold>B</bold><italic><tp:taxon-name><tp:taxon-name-part taxon-name-part-type="genus" reg="Weberocereus">Weberocereus</tp:taxon-name-part> <tp:taxon-name-part taxon-name-part-type="species" reg="tunilla">tunilla</tp:taxon-name-part></tp:taxon-name></italic> (C.K. Horich BGA 58344) <bold>C</bold><italic><tp:taxon-name><tp:taxon-name-part taxon-name-part-type="genus" reg="Selenicereus">S.</tp:taxon-name-part> <tp:taxon-name-part taxon-name-part-type="species" reg="setaceus">setaceus</tp:taxon-name-part></tp:taxon-name></italic> (H. Bravo et al. 2755). <bold>D–J</bold>: left polar view, left details of spinules and perforations <bold>D</bold><italic><tp:taxon-name><tp:taxon-name-part taxon-name-part-type="genus" reg="Selenicereus">S.</tp:taxon-name-part> <tp:taxon-name-part taxon-name-part-type="species" reg="megalanthus">megalanthus</tp:taxon-name-part></tp:taxon-name></italic> (C. Ruiz et al. 563) <bold>E</bold><italic><tp:taxon-name><tp:taxon-name-part taxon-name-part-type="genus" reg="Selenicereus">S.</tp:taxon-name-part> <tp:taxon-name-part taxon-name-part-type="species" reg="stenopterus">stenopterus</tp:taxon-name-part></tp:taxon-name></italic> (C.K. Horich s.n.) <bold>F</bold><italic><tp:taxon-name><tp:taxon-name-part taxon-name-part-type="genus" reg="Selenicereus">S.</tp:taxon-name-part> <tp:taxon-name-part taxon-name-part-type="species" reg="triangularis">triangularis</tp:taxon-name-part></tp:taxon-name></italic> (C. Gómez-Hinostrosa 2110) <bold>G</bold><italic><tp:taxon-name><tp:taxon-name-part taxon-name-part-type="genus" reg="Kimnachia">Kimnachia</tp:taxon-name-part> <tp:taxon-name-part taxon-name-part-type="species" reg="ramulosa">ramulosa</tp:taxon-name-part></tp:taxon-name></italic> (L. Velásquez et al. 4884) <bold>H</bold><italic><tp:taxon-name><tp:taxon-name-part taxon-name-part-type="genus" reg="Pseudorhipsalis">Pseudorhipsalis</tp:taxon-name-part> <tp:taxon-name-part taxon-name-part-type="species" reg="amazonica">amazonica</tp:taxon-name-part></tp:taxon-name></italic> (E. Gudiño 145) <bold>I</bold><italic><tp:taxon-name><tp:taxon-name-part taxon-name-part-type="genus" reg="Selenicereus">S.</tp:taxon-name-part> <tp:taxon-name-part taxon-name-part-type="species" reg="alliodorus">alliodorus</tp:taxon-name-part></tp:taxon-name></italic> (A. Ruiz Velazco et al. 86) <bold>J</bold><italic><tp:taxon-name><tp:taxon-name-part taxon-name-part-type="genus" reg="Selenicereus">S.</tp:taxon-name-part> <tp:taxon-name-part taxon-name-part-type="species" reg="glaber">glaber</tp:taxon-name-part></tp:taxon-name></italic> (C.K. Horich BGA 57239).</p></caption><graphic xmlns:xlink="http://www.w3.org/1999/xlink" xlink:href="phytokeys-128-121-g004.jpg" position="float" orientation="portrait" xlink:type="simple" id="oo_326049.jpg"><uri content-type="original_file" xlink:type="simple">https://binary.pensoft.net/fig/326049</uri></graphic></fig></tp:treatment-sec></tp:taxon-treatment>
