# Supplementary material for: Systematic relevance of pollen morphology in tribe Hylocereeae (Cactaceae)
Source: PhytoKeys. 2019 Aug 19;128:121–40. doi: 10.3897/phytokeys.128.35842 (PMC6711936; doi:10.3897/phytokeys.128.35842)
Supplement: XML Treatment for Weberocereus [file phytokeys.128.35842-treatment11.xml]

<!DOCTYPE tp:taxon-treatment
  PUBLIC "-//TaxonX//DTD Taxonomic Treatment Publishing DTD v0 20100105//EN" "tax-treatment-NSO.dtd">
<tp:taxon-treatment xmlns:tp="http://www.plazi.org/taxpub"><tp:treatment-meta><kwd-group><label>Taxon classification</label><kwd><named-content xmlns:xlink="http://www.w3.org/1999/xlink" content-type="kingdom">Plantae</named-content></kwd><kwd><named-content xmlns:xlink="http://www.w3.org/1999/xlink" content-type="order">Caryophyllales</named-content></kwd><kwd><named-content xmlns:xlink="http://www.w3.org/1999/xlink" content-type="family">Cactaceae</named-content></kwd></kwd-group><mixed-citation publication-type="journal"><person-group><name><surname>Ruiz-Domínguez</surname><given-names>Catalina</given-names></name><name><surname>Vovides</surname><given-names>Andrew P.</given-names></name><name><surname>Sosa</surname><given-names>Victoria</given-names></name></person-group><article-title>Systematic relevance of pollen morphology in tribe Hylocereeae (<tp:taxon-name><tp:taxon-name-part taxon-name-part-type="family">Cactaceae</tp:taxon-name-part></tp:taxon-name>)</article-title><source>PhytoKeys</source><day>19</day><month>8</month><year>2019</year><volume>128</volume><fpage>121</fpage><lpage>140</lpage><pub-id pub-id-type="doi">10.3897/phytokeys.128.35842</pub-id></mixed-citation></tp:treatment-meta><tp:nomenclature><tp:taxon-name><object-id xmlns:xlink="http://www.w3.org/1999/xlink" content-type="arpha" xlink:type="simple">78dad3ab-269a-57c1-827a-9dd23cb1ab81</object-id>
            <tp:taxon-name-part taxon-name-part-type="genus" reg="Weberocereus">Weberocereus</tp:taxon-name-part>
          </tp:taxon-name><tp:taxon-authority>Britton &amp; Rose</tp:taxon-authority></tp:nomenclature><tp:treatment-sec sec-type="Pollen" id="SECID0EEXAG"><title>Pollen.</title><p>pantocolpate, radially symmetrical, isopolar with convex-cuadrangular contour in polar view. <bold>Shape</bold>: prolate-spheroidal (P/E=1.07). <bold>Apertures</bold>: 12–15, brevi<!--PageBreak -->colpate, small; polar area large (PAI=0.56). <bold>Measurements</bold>: pollen grains large, (77.07)82.94(89.61) × (82.67)88.73(98.94) μm in equatorial view; exine thickness (1.96)2.43(2.85) μm. <bold>Ornamentation</bold>: smooth surface with tectum perforate, ornated with spinules of (1.24)1.41(1.58) μm length × (1.28)1.65(1.91) μm diameter in base; perforations (0.17)0.28(0.45) μm in diameter (Figure <xref ref-type="fig" rid="F4">4B</xref>).</p></tp:treatment-sec><tp:treatment-sec sec-type="Species examined" id="SECID0EYXAG"><title>Species examined.</title><p><italic><tp:taxon-name><tp:taxon-name-part taxon-name-part-type="genus" reg="Weberocereus">Weberocereus</tp:taxon-name-part> <tp:taxon-name-part taxon-name-part-type="species" reg="tunilla">tunilla</tp:taxon-name-part></tp:taxon-name></italic> (F.A.C. Weber) Britton &amp; Rose (Costa Rica, Cartago. C.K. Horich BGA 58344 MEXU).</p></tp:treatment-sec><tp:treatment-sec sec-type="description" id="SECID0EJYAG"><title>Qualitatitative pollen characters.</title><p>Of the fourteen characters examined, five were identified as variable: Amb (the outline of a pollen grain seen in polar view), colpi number, aperture type (colpate or brevicolpate pollen), marginate exine (an area of the exine around an ectocolpous that is differentiated from the remainder of the exine by difference in thickness and the presence of spinules). The other qualitative characters were not variable (Table <xref ref-type="table" rid="T1">1</xref>, Suppl. material <xref ref-type="supplementary-material" rid="S1">1</xref>: Table S1). Pollen grains of the studied <!--PageBreak -->species in tribe Hylocereeae are oblate-spheroidal, tricolpate with spinules of variable size (Figs <xref ref-type="fig" rid="F3">3</xref> and <xref ref-type="fig" rid="F4">4</xref>). <italic><tp:taxon-name><tp:taxon-name-part taxon-name-part-type="genus" reg="Weberocereus">Weberocereus</tp:taxon-name-part></tp:taxon-name></italic>, <italic><tp:taxon-name><tp:taxon-name-part taxon-name-part-type="genus" reg="Pseudorhipsalis">Pseudorhipsalis</tp:taxon-name-part></tp:taxon-name></italic>, and <italic><tp:taxon-name><tp:taxon-name-part taxon-name-part-type="genus" reg="Kimnachia">Kimnachia</tp:taxon-name-part></tp:taxon-name></italic> differ from the rest of the tribe by having pollen grains with a small aperture, brevicolpate, with differences in the number of colpi as well. <italic><tp:taxon-name><tp:taxon-name-part taxon-name-part-type="genus" reg="Aporocactus">Aporocactus</tp:taxon-name-part></tp:taxon-name></italic>, <italic><tp:taxon-name><tp:taxon-name-part taxon-name-part-type="genus" reg="Acanthocereus">Acanthocereus</tp:taxon-name-part></tp:taxon-name></italic>, <italic><tp:taxon-name><tp:taxon-name-part taxon-name-part-type="genus" reg="Disocactus">Disocactus</tp:taxon-name-part></tp:taxon-name></italic>, <italic><tp:taxon-name><tp:taxon-name-part taxon-name-part-type="genus" reg="Epiphyllum">Epiphyllum</tp:taxon-name-part></tp:taxon-name></italic>, and <italic><tp:taxon-name><tp:taxon-name-part taxon-name-part-type="genus" reg="Selenicereus">Selenicereus</tp:taxon-name-part></tp:taxon-name></italic> (including <italic><tp:taxon-name><tp:taxon-name-part taxon-name-part-type="genus" reg="Hylocereus">Hylocereus</tp:taxon-name-part></tp:taxon-name></italic>) have tricolpate pollen. In addition, two autoapomorphic characters were identified: convex-quadrangular outline in <italic><tp:taxon-name><tp:taxon-name-part taxon-name-part-type="genus" reg="Weberocereus">Weberocereus</tp:taxon-name-part></tp:taxon-name></italic>, marginate exine in <italic><tp:taxon-name><tp:taxon-name-part taxon-name-part-type="genus" reg="Pseudorhipsalis">Pseudorhipsalis</tp:taxon-name-part></tp:taxon-name></italic> (Figs <xref ref-type="fig" rid="F3">3</xref>, <xref ref-type="fig" rid="F4">4</xref>).</p></tp:treatment-sec><tp:treatment-sec sec-type="description" id="SECID0EW2AG"><title>Continuous pollen characters.</title><p>The size of pollen grains for the 27 taxa examined varies from 55.47 to 154.42 μm in polar axis, and this is large according to <xref ref-type="bibr" rid="B18">Erdtman (1952)</xref>. Boxplot diagrams ordered by median values found gaps for spinule length and perforation diameter based on the first and third quartiles (Fig. <xref ref-type="fig" rid="F5">5</xref>). These were coded based on the simple gap method by <xref ref-type="bibr" rid="B3">Almeida and Bisby (1984)</xref>. Spinule length differentiates <italic><tp:taxon-name><tp:taxon-name-part taxon-name-part-type="genus" reg="Kimnachia">Kimnachia</tp:taxon-name-part></tp:taxon-name></italic> from <italic><tp:taxon-name><tp:taxon-name-part taxon-name-part-type="genus" reg="Pseudorhipsalis">Pseudorhipsalis</tp:taxon-name-part></tp:taxon-name></italic>. For <italic><tp:taxon-name><tp:taxon-name-part taxon-name-part-type="genus" reg="Selenicereus">Selenicereus</tp:taxon-name-part></tp:taxon-name></italic> (<italic><tp:taxon-name><tp:taxon-name-part taxon-name-part-type="genus" reg="Hylocereus">Hylocereus</tp:taxon-name-part></tp:taxon-name></italic> clade), spinule length was found to be polymorphic because it includes representatives lacking spinules and representatives with spinules of larger dimensions than those of <italic><tp:taxon-name><tp:taxon-name-part taxon-name-part-type="genus" reg="Kimnachia">Kimnachia</tp:taxon-name-part></tp:taxon-name></italic> and <italic><tp:taxon-name><tp:taxon-name-part taxon-name-part-type="genus" reg="Pseudorhipsalis">Pseudorhipsalis</tp:taxon-name-part></tp:taxon-name></italic> (Table <xref ref-type="table" rid="T1">1</xref>).</p><fig id="F5" position="float" orientation="portrait"><object-id xmlns:xlink="http://www.w3.org/1999/xlink" content-type="doi" xlink:type="simple">10.3897/phytokeys.128.35842.figure5</object-id><object-id xmlns:xlink="http://www.w3.org/1999/xlink" content-type="arpha" xlink:type="simple">badac4f5-46c7-5b20-96ab-d9bc4c663351</object-id><label>Figure 5.</label><caption><p>Box plots of two coded pollen characters, which are discriminant for genus in tribe Hylocereeae. <bold>A</bold> Spinule length <bold>B</bold> perforation diameter. Boxes represent the first and third percentiles and black lines indicate median values. Character states are indicated (0, 1 and 2) for each character and measurement range is indicated. Measurements are in µm.</p></caption><graphic xmlns:xlink="http://www.w3.org/1999/xlink" xlink:href="phytokeys-128-121-g005.jpg" position="float" orientation="portrait" xlink:type="simple" id="oo_326050.jpg"><uri content-type="original_file" xlink:type="simple">https://binary.pensoft.net/fig/326050</uri></graphic></fig><table-wrap id="T1" position="float" orientation="portrait"><label>Table 1.</label><caption><p>Qualitative and quantitative morphological characters of pollen for the representative species in the tribe Hylocereeae. Spinule length and perforation diameter are coded based on the simple gap method by <xref ref-type="bibr" rid="B3">Almeida and Bisby (1984)</xref>. PE ratio =Polar axis/Equatorial Diameter; PAI ratio =Apocolpium/Equatorial diameter in polar view (Polar Area Index); Amb: Outline in polar view. Spinule length (0 = 0 µm, 1 = 0.33–0.78 µm, 2 = 1.27–1.86 µm); Perforation diameter (0 = 0.11–0.18 µm, 1 = 0.23–0.72 µm). P=present, A=Absent.</p></caption><table id="TID0ES6BG" rules="all"><tbody><tr><th rowspan="1" colspan="1">Species</th><th rowspan="1" colspan="1">PE ratio</th><th rowspan="1" colspan="1">Shape class</th><th rowspan="1" colspan="1">PAI ratio</th><th rowspan="1" colspan="1">PA type</th><th rowspan="1" colspan="1">Amb</th><th rowspan="1" colspan="1">Pollen type</th><th rowspan="1" colspan="1">Aperture</th><th rowspan="1" colspan="1">Margo</th><th rowspan="1" colspan="1">No of colpus</th><th rowspan="1" colspan="1">Spninules</th><th rowspan="1" colspan="1">Spinule length</th><th rowspan="1" colspan="1">Perforation diameter</th></tr><tr><td rowspan="1" colspan="1">
                    <italic><tp:taxon-name><tp:taxon-name-part taxon-name-part-type="genus" reg="Acanthocereus">Acanthocereus</tp:taxon-name-part> <tp:taxon-name-part taxon-name-part-type="species" reg="chiapensis">chiapensis</tp:taxon-name-part></tp:taxon-name></italic>
                  </td><td rowspan="1" colspan="1">1.30</td><td rowspan="1" colspan="1">Subprolate</td><td rowspan="1" colspan="1">0.32</td><td rowspan="1" colspan="1">Medium</td><td rowspan="1" colspan="1">Circular</td><td rowspan="1" colspan="1">Large</td><td rowspan="1" colspan="1">Colpate</td><td rowspan="1" colspan="1">A</td><td rowspan="1" colspan="1">3</td><td rowspan="1" colspan="1">P</td><td rowspan="1" colspan="1">2</td><td rowspan="1" colspan="1">1</td></tr><tr><td rowspan="1" colspan="1">
                    <italic><tp:taxon-name><tp:taxon-name-part taxon-name-part-type="genus" reg="Acanthocereus">Acanthocereus</tp:taxon-name-part> <tp:taxon-name-part taxon-name-part-type="species" reg="tetragonus">tetragonus</tp:taxon-name-part></tp:taxon-name></italic>
                  </td><td rowspan="1" colspan="1">0.97</td><td rowspan="1" colspan="1">Oblate-spheroidal</td><td rowspan="1" colspan="1">0.41</td><td rowspan="1" colspan="1">Medium</td><td rowspan="1" colspan="1">Circular</td><td rowspan="1" colspan="1">Large</td><td rowspan="1" colspan="1">Colpate</td><td rowspan="1" colspan="1">A</td><td rowspan="1" colspan="1">3</td><td rowspan="1" colspan="1">P</td><td rowspan="1" colspan="1">2</td><td rowspan="1" colspan="1">1</td></tr><tr><td rowspan="1" colspan="1">
                    <italic><tp:taxon-name><tp:taxon-name-part taxon-name-part-type="genus" reg="Aporocactus">Aporocactus</tp:taxon-name-part> <tp:taxon-name-part taxon-name-part-type="species" reg="martianus">martianus</tp:taxon-name-part></tp:taxon-name></italic>
                  </td><td rowspan="1" colspan="1">1.15</td><td rowspan="1" colspan="1">Subprolate</td><td rowspan="1" colspan="1">0.36</td><td rowspan="1" colspan="1">Medium</td><td rowspan="1" colspan="1">Circular</td><td rowspan="1" colspan="1">Very Large</td><td rowspan="1" colspan="1">Colpate</td><td rowspan="1" colspan="1">A</td><td rowspan="1" colspan="1">3</td><td rowspan="1" colspan="1">P</td><td rowspan="1" colspan="1">2</td><td rowspan="1" colspan="1">1</td></tr><tr><td rowspan="1" colspan="1">
                    <italic><tp:taxon-name><tp:taxon-name-part taxon-name-part-type="genus" reg="Disocactus">Disocactus</tp:taxon-name-part> <tp:taxon-name-part taxon-name-part-type="species" reg="ackermanii">ackermanii</tp:taxon-name-part></tp:taxon-name></italic>
                  </td><td rowspan="1" colspan="1">1.19</td><td rowspan="1" colspan="1">Subprolate</td><td rowspan="1" colspan="1">0.34</td><td rowspan="1" colspan="1">Medium</td><td rowspan="1" colspan="1">Circular</td><td rowspan="1" colspan="1">Very Large</td><td rowspan="1" colspan="1">Colpate</td><td rowspan="1" colspan="1">A</td><td rowspan="1" colspan="1">3</td><td rowspan="1" colspan="1">P</td><td rowspan="1" colspan="1">2</td><td rowspan="1" colspan="1">1</td></tr><tr><td rowspan="1" colspan="1">
                    <italic><tp:taxon-name><tp:taxon-name-part taxon-name-part-type="genus" reg="Disocactus">Disocactus</tp:taxon-name-part> <tp:taxon-name-part taxon-name-part-type="species" reg="speciosus">speciosus</tp:taxon-name-part></tp:taxon-name></italic>
                  </td><td rowspan="1" colspan="1">1.13</td><td rowspan="1" colspan="1">Prolate-spheroidal</td><td rowspan="1" colspan="1">0.35</td><td rowspan="1" colspan="1">Medium</td><td rowspan="1" colspan="1">Circular</td><td rowspan="1" colspan="1">Very Large</td><td rowspan="1" colspan="1">Colpate</td><td rowspan="1" colspan="1">A</td><td rowspan="1" colspan="1">3</td><td rowspan="1" colspan="1">P</td><td rowspan="1" colspan="1">2</td><td rowspan="1" colspan="1">1</td></tr><tr><td rowspan="1" colspan="1">
                    <italic><tp:taxon-name><tp:taxon-name-part taxon-name-part-type="genus" reg="Epiphyllum">Epiphyllum</tp:taxon-name-part> <tp:taxon-name-part taxon-name-part-type="species" reg="oxypetalum">oxypetalum</tp:taxon-name-part></tp:taxon-name></italic>
                  </td><td rowspan="1" colspan="1">1.07</td><td rowspan="1" colspan="1">Prolate-spheroidal</td><td rowspan="1" colspan="1">0.32</td><td rowspan="1" colspan="1">Medium</td><td rowspan="1" colspan="1">Circular</td><td rowspan="1" colspan="1">Large</td><td rowspan="1" colspan="1">Colpate</td><td rowspan="1" colspan="1">A</td><td rowspan="1" colspan="1">3</td><td rowspan="1" colspan="1">P</td><td rowspan="1" colspan="1">2</td><td rowspan="1" colspan="1">1</td></tr><tr><td rowspan="1" colspan="1">
                    <italic><tp:taxon-name><tp:taxon-name-part taxon-name-part-type="genus" reg="Epiphyllum">Epiphyllum</tp:taxon-name-part> <tp:taxon-name-part taxon-name-part-type="species" reg="thomasianum">thomasianum</tp:taxon-name-part></tp:taxon-name></italic>
                  </td><td rowspan="1" colspan="1">0.90</td><td rowspan="1" colspan="1">Oblate-spheroidal</td><td rowspan="1" colspan="1">0.47</td><td rowspan="1" colspan="1">Medium</td><td rowspan="1" colspan="1">Circular</td><td rowspan="1" colspan="1">Large</td><td rowspan="1" colspan="1">Colpate</td><td rowspan="1" colspan="1">A</td><td rowspan="1" colspan="1">3</td><td rowspan="1" colspan="1">P</td><td rowspan="1" colspan="1">2</td><td rowspan="1" colspan="1">1</td></tr><tr><td rowspan="1" colspan="1">
                    <italic><tp:taxon-name><tp:taxon-name-part taxon-name-part-type="genus" reg="Kimnachia">Kimnachia</tp:taxon-name-part> <tp:taxon-name-part taxon-name-part-type="species" reg="ramulosa">ramulosa</tp:taxon-name-part></tp:taxon-name></italic>
                  </td><td rowspan="1" colspan="1">1.07</td><td rowspan="1" colspan="1">Prolate-spheroidal</td><td rowspan="1" colspan="1">0.05</td><td rowspan="1" colspan="1">Small</td><td rowspan="1" colspan="1">Circular</td><td rowspan="1" colspan="1">Large</td><td rowspan="1" colspan="1">Colpate</td><td rowspan="1" colspan="1">A</td><td rowspan="1" colspan="1">15</td><td rowspan="1" colspan="1">P</td><td rowspan="1" colspan="1">1</td><td rowspan="1" colspan="1">0</td></tr><tr><td rowspan="1" colspan="1">
                    <italic><tp:taxon-name><tp:taxon-name-part taxon-name-part-type="genus" reg="Pseudorhipsalis">Pseudorhipsalis</tp:taxon-name-part> <tp:taxon-name-part taxon-name-part-type="species" reg="amazonica">amazonica</tp:taxon-name-part></tp:taxon-name></italic>
                  </td><td rowspan="1" colspan="1">0.99</td><td rowspan="1" colspan="1">Oblate-spheroidal</td><td rowspan="1" colspan="1">0.63</td><td rowspan="1" colspan="1">Large</td><td rowspan="1" colspan="1">Circular</td><td rowspan="1" colspan="1">Large</td><td rowspan="1" colspan="1">Colpate</td><td rowspan="1" colspan="1">P</td><td rowspan="1" colspan="1">12</td><td rowspan="1" colspan="1">P</td><td rowspan="1" colspan="1">1</td><td rowspan="1" colspan="1">0</td></tr><tr><td rowspan="1" colspan="1">
                    <italic><tp:taxon-name><tp:taxon-name-part taxon-name-part-type="genus" reg="Selenicereus">Selenicereus</tp:taxon-name-part> <tp:taxon-name-part taxon-name-part-type="species" reg="alliodorus">alliodorus</tp:taxon-name-part></tp:taxon-name></italic>
                  </td><td rowspan="1" colspan="1">1.12</td><td rowspan="1" colspan="1">Prolate-spheroidal</td><td rowspan="1" colspan="1">0.41</td><td rowspan="1" colspan="1">Medium</td><td rowspan="1" colspan="1">Circular</td><td rowspan="1" colspan="1">Large</td><td rowspan="1" colspan="1">Colpate</td><td rowspan="1" colspan="1">A</td><td rowspan="1" colspan="1">3</td><td rowspan="1" colspan="1">P</td><td rowspan="1" colspan="1">2</td><td rowspan="1" colspan="1">1</td></tr><tr><td rowspan="1" colspan="1">
                    <italic><tp:taxon-name><tp:taxon-name-part taxon-name-part-type="genus" reg="Selenicereus">Selenicereus</tp:taxon-name-part> <tp:taxon-name-part taxon-name-part-type="species" reg="costaricencis">costaricencis</tp:taxon-name-part></tp:taxon-name></italic>
                  </td><td rowspan="1" colspan="1">1.18</td><td rowspan="1" colspan="1">Subprolate</td><td rowspan="1" colspan="1">0.38</td><td rowspan="1" colspan="1">Medium</td><td rowspan="1" colspan="1">Circular</td><td rowspan="1" colspan="1">Large</td><td rowspan="1" colspan="1">Colpate</td><td rowspan="1" colspan="1">A</td><td rowspan="1" colspan="1">3</td><td rowspan="1" colspan="1">P</td><td rowspan="1" colspan="1">2</td><td rowspan="1" colspan="1">1</td></tr><tr><td rowspan="1" colspan="1">
                    <italic><tp:taxon-name><tp:taxon-name-part taxon-name-part-type="genus" reg="Selenicereus">Selenicereus</tp:taxon-name-part> <tp:taxon-name-part taxon-name-part-type="species" reg="escuintlensis">escuintlensis</tp:taxon-name-part></tp:taxon-name></italic>
                  </td><td rowspan="1" colspan="1">0.97</td><td rowspan="1" colspan="1">Oblate-spheroidal</td><td rowspan="1" colspan="1">0.37</td><td rowspan="1" colspan="1">Medium</td><td rowspan="1" colspan="1">Circular</td><td rowspan="1" colspan="1">Large</td><td rowspan="1" colspan="1">Colpate</td><td rowspan="1" colspan="1">A</td><td rowspan="1" colspan="1">3</td><td rowspan="1" colspan="1">P</td><td rowspan="1" colspan="1">2</td><td rowspan="1" colspan="1">1</td></tr><tr><td rowspan="1" colspan="1">
                    <italic><tp:taxon-name><tp:taxon-name-part taxon-name-part-type="genus" reg="Selenicereus">Selenicereus</tp:taxon-name-part> <tp:taxon-name-part taxon-name-part-type="species" reg="glaber">glaber</tp:taxon-name-part></tp:taxon-name></italic>
                  </td><td rowspan="1" colspan="1">1.05</td><td rowspan="1" colspan="1">Prolate-spheroidal</td><td rowspan="1" colspan="1">0.61</td><td rowspan="1" colspan="1">Large</td><td rowspan="1" colspan="1">Convex quadrangular</td><td rowspan="1" colspan="1">Large</td><td rowspan="1" colspan="1">Colpate</td><td rowspan="1" colspan="1">A</td><td rowspan="1" colspan="1">12</td><td rowspan="1" colspan="1">P</td><td rowspan="1" colspan="1">2</td><td rowspan="1" colspan="1">1</td></tr><tr><td rowspan="1" colspan="1">
                    <italic><tp:taxon-name><tp:taxon-name-part taxon-name-part-type="genus" reg="Selenicereus">Selenicereus</tp:taxon-name-part> <tp:taxon-name-part taxon-name-part-type="species" reg="grandiflorus">grandiflorus</tp:taxon-name-part></tp:taxon-name></italic>
                  </td><td rowspan="1" colspan="1">1.07</td><td rowspan="1" colspan="1">Prolate-spheroidal</td><td rowspan="1" colspan="1">0.37</td><td rowspan="1" colspan="1">Medium</td><td rowspan="1" colspan="1">Circular</td><td rowspan="1" colspan="1">Very Large</td><td rowspan="1" colspan="1">Colpate</td><td rowspan="1" colspan="1">A</td><td rowspan="1" colspan="1">3</td><td rowspan="1" colspan="1">P</td><td rowspan="1" colspan="1">2</td><td rowspan="1" colspan="1">1</td></tr><tr><td rowspan="1" colspan="1">
                    <italic><tp:taxon-name><tp:taxon-name-part taxon-name-part-type="genus" reg="Selenicereus">Selenicereus</tp:taxon-name-part> <tp:taxon-name-part taxon-name-part-type="species" reg="guatemalensis">guatemalensis</tp:taxon-name-part></tp:taxon-name></italic>
                  </td><td rowspan="1" colspan="1">1.04</td><td rowspan="1" colspan="1">Prolate-spheroidal</td><td rowspan="1" colspan="1">0.31</td><td rowspan="1" colspan="1">Medium</td><td rowspan="1" colspan="1">Circular</td><td rowspan="1" colspan="1">Large</td><td rowspan="1" colspan="1">Colpate</td><td rowspan="1" colspan="1">A</td><td rowspan="1" colspan="1">3</td><td rowspan="1" colspan="1">P</td><td rowspan="1" colspan="1">2</td><td rowspan="1" colspan="1">1</td></tr><tr><td rowspan="1" colspan="1">
                    <italic><tp:taxon-name><tp:taxon-name-part taxon-name-part-type="genus" reg="Selenicereus">Selenicereus</tp:taxon-name-part> <tp:taxon-name-part taxon-name-part-type="species" reg="hamatus">hamatus</tp:taxon-name-part></tp:taxon-name></italic>
                  </td><td rowspan="1" colspan="1">1.06</td><td rowspan="1" colspan="1">Prolate-spheroidal</td><td rowspan="1" colspan="1">0.37</td><td rowspan="1" colspan="1">Medium</td><td rowspan="1" colspan="1">Circular</td><td rowspan="1" colspan="1">Large</td><td rowspan="1" colspan="1">Colpate</td><td rowspan="1" colspan="1">A</td><td rowspan="1" colspan="1">3</td><td rowspan="1" colspan="1">P</td><td rowspan="1" colspan="1">2</td><td rowspan="1" colspan="1">1</td></tr><tr><td rowspan="1" colspan="1">
                    <italic><tp:taxon-name><tp:taxon-name-part taxon-name-part-type="genus" reg="Selenicereus">Selenicereus</tp:taxon-name-part> <tp:taxon-name-part taxon-name-part-type="species" reg="megalanthus">megalanthus</tp:taxon-name-part></tp:taxon-name></italic>
                  </td><td rowspan="1" colspan="1">1.01</td><td rowspan="1" colspan="1">Prolate-spheroidal</td><td rowspan="1" colspan="1">0.40</td><td rowspan="1" colspan="1">Medium</td><td rowspan="1" colspan="1">Circular</td><td rowspan="1" colspan="1">Very Large</td><td rowspan="1" colspan="1">Colpate</td><td rowspan="1" colspan="1">A</td><td rowspan="1" colspan="1">3</td><td rowspan="1" colspan="1">P</td><td rowspan="1" colspan="1">2</td><td rowspan="1" colspan="1">1</td></tr><tr><td rowspan="1" colspan="1">
                    <italic><tp:taxon-name><tp:taxon-name-part taxon-name-part-type="genus" reg="Selenicereus">Selenicereus</tp:taxon-name-part> <tp:taxon-name-part taxon-name-part-type="species" reg="minutiflorus">minutiflorus</tp:taxon-name-part></tp:taxon-name></italic>
                  </td><td rowspan="1" colspan="1">0.87</td><td rowspan="1" colspan="1">Suboblate</td><td rowspan="1" colspan="1">0.60</td><td rowspan="1" colspan="1">Large</td><td rowspan="1" colspan="1">Circular</td><td rowspan="1" colspan="1">Large</td><td rowspan="1" colspan="1">Colpate</td><td rowspan="1" colspan="1">A</td><td rowspan="1" colspan="1">3</td><td rowspan="1" colspan="1">A</td><td rowspan="1" colspan="1">0</td><td rowspan="1" colspan="1">1</td></tr><tr><td rowspan="1" colspan="1">
                    <italic><tp:taxon-name><tp:taxon-name-part taxon-name-part-type="genus" reg="Selenicereus">Selenicereus</tp:taxon-name-part> <tp:taxon-name-part taxon-name-part-type="species" reg="monacanthus">monacanthus</tp:taxon-name-part></tp:taxon-name></italic>
                  </td><td rowspan="1" colspan="1">1.11</td><td rowspan="1" colspan="1">Prolate-spheroidal</td><td rowspan="1" colspan="1">0.34</td><td rowspan="1" colspan="1">Medium</td><td rowspan="1" colspan="1">Circular</td><td rowspan="1" colspan="1">Large</td><td rowspan="1" colspan="1">Colpate</td><td rowspan="1" colspan="1">A</td><td rowspan="1" colspan="1">3</td><td rowspan="1" colspan="1">P</td><td rowspan="1" colspan="1">2</td><td rowspan="1" colspan="1">1</td></tr><tr><td rowspan="1" colspan="1">
                    <italic><tp:taxon-name><tp:taxon-name-part taxon-name-part-type="genus" reg="Selenicereus">Selenicereus</tp:taxon-name-part> <tp:taxon-name-part taxon-name-part-type="species" reg="ocamponis">ocamponis</tp:taxon-name-part></tp:taxon-name></italic>
                  </td><td rowspan="1" colspan="1">1.17</td><td rowspan="1" colspan="1">Subprolate</td><td rowspan="1" colspan="1">0.31</td><td rowspan="1" colspan="1">Medium</td><td rowspan="1" colspan="1">Circular</td><td rowspan="1" colspan="1">Very Large</td><td rowspan="1" colspan="1">Colpate</td><td rowspan="1" colspan="1">A</td><td rowspan="1" colspan="1">3</td><td rowspan="1" colspan="1">P</td><td rowspan="1" colspan="1">2</td><td rowspan="1" colspan="1">1</td></tr><tr><td rowspan="1" colspan="1">
                    <italic><tp:taxon-name><tp:taxon-name-part taxon-name-part-type="genus" reg="Selenicereus">Selenicereus</tp:taxon-name-part> <tp:taxon-name-part taxon-name-part-type="species" reg="polyrhizus">polyrhizus</tp:taxon-name-part></tp:taxon-name></italic>
                  </td><td rowspan="1" colspan="1">1.07</td><td rowspan="1" colspan="1">Prolate-spheroidal</td><td rowspan="1" colspan="1">0.34</td><td rowspan="1" colspan="1">Medium</td><td rowspan="1" colspan="1">Circular</td><td rowspan="1" colspan="1">Large</td><td rowspan="1" colspan="1">Colpate</td><td rowspan="1" colspan="1">A</td><td rowspan="1" colspan="1">3</td><td rowspan="1" colspan="1">P</td><td rowspan="1" colspan="1">2</td><td rowspan="1" colspan="1">1</td></tr><tr><td rowspan="1" colspan="1">
                    <italic><tp:taxon-name><tp:taxon-name-part taxon-name-part-type="genus" reg="Selenicereus">Selenicereus</tp:taxon-name-part> <tp:taxon-name-part taxon-name-part-type="species" reg="setaceus">setaceus</tp:taxon-name-part></tp:taxon-name></italic>
                  </td><td rowspan="1" colspan="1">1.10</td><td rowspan="1" colspan="1">Prolate-spheroidal</td><td rowspan="1" colspan="1">0.34</td><td rowspan="1" colspan="1">Medium</td><td rowspan="1" colspan="1">Circular</td><td rowspan="1" colspan="1">Very Large</td><td rowspan="1" colspan="1">Colpate</td><td rowspan="1" colspan="1">A</td><td rowspan="1" colspan="1">3</td><td rowspan="1" colspan="1">P</td><td rowspan="1" colspan="1">2</td><td rowspan="1" colspan="1">1</td></tr><tr><td rowspan="1" colspan="1"><italic><tp:taxon-name><tp:taxon-name-part taxon-name-part-type="genus" reg="Selenicereus">Selenicereus</tp:taxon-name-part></tp:taxon-name></italic> sp.
            </td><td rowspan="1" colspan="1">1.11</td><td rowspan="1" colspan="1">Prolate-spheroidal</td><td rowspan="1" colspan="1">0.35</td><td rowspan="1" colspan="1">Medium</td><td rowspan="1" colspan="1">Circular</td><td rowspan="1" colspan="1">Large</td><td rowspan="1" colspan="1">Colpate</td><td rowspan="1" colspan="1">A</td><td rowspan="1" colspan="1">3</td><td rowspan="1" colspan="1">P</td><td rowspan="1" colspan="1">2</td><td rowspan="1" colspan="1">1</td></tr><tr><td rowspan="1" colspan="1">
                    <italic><tp:taxon-name><tp:taxon-name-part taxon-name-part-type="genus" reg="Selenicereus">Selenicereus</tp:taxon-name-part> <tp:taxon-name-part taxon-name-part-type="species" reg="stenopterus">stenopterus</tp:taxon-name-part></tp:taxon-name></italic>
                  </td><td rowspan="1" colspan="1">1.17</td><td rowspan="1" colspan="1">Subprolate</td><td rowspan="1" colspan="1">0.38</td><td rowspan="1" colspan="1">Medium</td><td rowspan="1" colspan="1">Circular</td><td rowspan="1" colspan="1">Large</td><td rowspan="1" colspan="1">Colpate</td><td rowspan="1" colspan="1">A</td><td rowspan="1" colspan="1">3</td><td rowspan="1" colspan="1">A</td><td rowspan="1" colspan="1">0</td><td rowspan="1" colspan="1">1</td></tr><tr><td rowspan="1" colspan="1">
                    <italic><tp:taxon-name><tp:taxon-name-part taxon-name-part-type="genus" reg="Selenicereus">Selenicereus</tp:taxon-name-part> <tp:taxon-name-part taxon-name-part-type="species" reg="triangularis">triangularis</tp:taxon-name-part></tp:taxon-name></italic>
                  </td><td rowspan="1" colspan="1">0.91</td><td rowspan="1" colspan="1">Oblate-spheroidal</td><td rowspan="1" colspan="1">0.45</td><td rowspan="1" colspan="1">Medium</td><td rowspan="1" colspan="1">Circular</td><td rowspan="1" colspan="1">Large</td><td rowspan="1" colspan="1">Colpate</td><td rowspan="1" colspan="1">A</td><td rowspan="1" colspan="1">3</td><td rowspan="1" colspan="1">P</td><td rowspan="1" colspan="1">2</td><td rowspan="1" colspan="1">1</td></tr><tr><td rowspan="1" colspan="1">
                    <italic><tp:taxon-name><tp:taxon-name-part taxon-name-part-type="genus" reg="Selenicereus">Selenicereus</tp:taxon-name-part> <tp:taxon-name-part taxon-name-part-type="species" reg="undatus">undatus</tp:taxon-name-part></tp:taxon-name></italic>
                  </td><td rowspan="1" colspan="1">1.04</td><td rowspan="1" colspan="1">Prolate-spheroidal</td><td rowspan="1" colspan="1">0.40</td><td rowspan="1" colspan="1">Medium</td><td rowspan="1" colspan="1">Circular</td><td rowspan="1" colspan="1">Large</td><td rowspan="1" colspan="1">Colpate</td><td rowspan="1" colspan="1">A</td><td rowspan="1" colspan="1">3</td><td rowspan="1" colspan="1">P</td><td rowspan="1" colspan="1">2</td><td rowspan="1" colspan="1">1</td></tr><tr><td rowspan="1" colspan="1">
                    <italic><tp:taxon-name><tp:taxon-name-part taxon-name-part-type="genus" reg="Weberocereus">Weberocereus</tp:taxon-name-part> <tp:taxon-name-part taxon-name-part-type="species" reg="tunilla">tunilla</tp:taxon-name-part></tp:taxon-name></italic>
                  </td><td rowspan="1" colspan="1">1.07</td><td rowspan="1" colspan="1">Prolate-spheroidal</td><td rowspan="1" colspan="1">0.57</td><td rowspan="1" colspan="1">Large</td><td rowspan="1" colspan="1">Convex quadrangular</td><td rowspan="1" colspan="1">Large</td><td rowspan="1" colspan="1">Colpate</td><td rowspan="1" colspan="1">A</td><td rowspan="1" colspan="1">12, 15</td><td rowspan="1" colspan="1">P</td><td rowspan="1" colspan="1">2</td><td rowspan="1" colspan="1">1</td></tr></tbody></table></table-wrap></tp:treatment-sec><tp:treatment-sec sec-type="Multivariate analyses" id="SECID0E1LAI"><title>Multivariate analyses.</title><p>The <abbrev xmlns:xlink="http://www.w3.org/1999/xlink" xlink:title="principal component analysis" id="ABBRID0EAMAI" xlink:type="simple">PCA</abbrev> graph displays projections of pollen characters in a multidimensional space in which the first two components explained 62.4% of the observed variance. PC 1 explains 44% of the variance and is associated with size (equatorial diameter, polar axis, and spinule dimensions), while PC 2, which explains 18.4% of the variance, is associated with proportions (PAI and PE ratios) (Fig. <xref ref-type="fig" rid="F6">6A</xref>). The length of the arrows in Figure <xref ref-type="fig" rid="F6">6A</xref> indicates adequate sampling for all characters, except for exine length (EL) and perforation diameter (PD). The size of pollen grains in the polar and in equatorial views had a positive correlation and, similarly, there is <!--PageBreak -->a negative correlation between the PE and PAI ratios, as expected in spherical forms. There is a negative correlation between exine length (EL) and the other measures. Figure <xref ref-type="fig" rid="F5">5B</xref> displays the species studied along the principal components in relation to pollen characters. The association of species is defined by the size of the pollen grain and its shape from prolate to oblate spheroidal). A core association of species is formed by representative species from all genera, including pollen mainly subprolate to prolate-spheroidal. The only species with no representatives in the core group and that appear as outliers are <italic><tp:taxon-name><tp:taxon-name-part taxon-name-part-type="genus" reg="Pseudorhipsalis">Pseudorhipsalis</tp:taxon-name-part> <tp:taxon-name-part taxon-name-part-type="species" reg="amazonica">amazonica</tp:taxon-name-part></tp:taxon-name></italic> and <italic><tp:taxon-name><tp:taxon-name-part taxon-name-part-type="genus" reg="Kimnachia">Kimnachia</tp:taxon-name-part> <tp:taxon-name-part taxon-name-part-type="species" reg="ramulosa">ramulosa</tp:taxon-name-part></tp:taxon-name></italic>, with prolate to oblate pantocolpate pollen. Remarkably, <tp:taxon-name><tp:taxon-name-part taxon-name-part-type="genus" reg="Selenicereus">Selenicereus</tp:taxon-name-part> (<tp:taxon-name-part taxon-name-part-type="subgenus" reg="Hylocereus">Hylocereus</tp:taxon-name-part>) <tp:taxon-name-part taxon-name-part-type="species" reg="megalanthus">megalanthus</tp:taxon-name-part></tp:taxon-name>, along with <italic><tp:taxon-name><tp:taxon-name-part taxon-name-part-type="genus" reg="Selenicereus">S.</tp:taxon-name-part> <tp:taxon-name-part taxon-name-part-type="species" reg="setaceus">setaceus</tp:taxon-name-part></tp:taxon-name></italic> are two of the species with prolate-spheroidal pollen grains with the largest polar axis; <italic><tp:taxon-name><tp:taxon-name-part taxon-name-part-type="genus" reg="Selenicereus">S.</tp:taxon-name-part> <tp:taxon-name-part taxon-name-part-type="species" reg="minutiflorus">minutiflorus</tp:taxon-name-part></tp:taxon-name> K. <tp:taxon-name><tp:taxon-name-part taxon-name-part-type="genus" reg="Selenicereus"/><tp:taxon-name-part taxon-name-part-type="species" reg="ramulosa">ramulosa</tp:taxon-name-part></tp:taxon-name></italic> have the smallest pollen grains (smallest polar axis). <italic><tp:taxon-name><tp:taxon-name-part taxon-name-part-type="genus" reg="Selenicereus">Selenicereus</tp:taxon-name-part> <tp:taxon-name-part taxon-name-part-type="species" reg="minutiflorus">minutiflorus</tp:taxon-name-part></tp:taxon-name></italic> is the representative of <tp:taxon-name><tp:taxon-name-part taxon-name-part-type="genus" reg="Selenicereus">Selenicereus</tp:taxon-name-part> (<tp:taxon-name-part taxon-name-part-type="subgenus" reg="Hylocereus">Hylocereus</tp:taxon-name-part>)</tp:taxon-name> with the unique characters of suboblate pollen and an exine lacking spinules (Fig. <xref ref-type="fig" rid="F3">3</xref>).</p><fig id="F6" position="float" orientation="portrait"><object-id xmlns:xlink="http://www.w3.org/1999/xlink" content-type="doi" xlink:type="simple">10.3897/phytokeys.128.35842.figure6</object-id><object-id xmlns:xlink="http://www.w3.org/1999/xlink" content-type="arpha" xlink:type="simple">44daa423-ccee-59cd-a8d5-e33c4c1dd264</object-id><label>Figure 6.</label><caption><p>Principal Component Analysis graph. <bold>A</bold> Scatterplot displaying projections in a multidimensional space of the pollen grain characters: Apocolpium (A), Mesocolpium (M), Equatorial diameter in polar view (EDP) Exine length (EL), Polar Area Index (PAI), Equatorial diameter (ED), Polar axis (PA), Shape class (PE), Spinule length (SL), Spinule base (SB), Perforation diameter (PD). PC1 explains 44% of the variance and PC2 explains 18.4% of the variance <bold>B</bold> Sorting of the 27 species of tribe Hylocereeae, in relation to the morphometric variables of pollen grains.</p></caption><graphic xmlns:xlink="http://www.w3.org/1999/xlink" xlink:href="phytokeys-128-121-g006.jpg" position="float" orientation="portrait" xlink:type="simple" id="oo_326051.jpg"><uri content-type="original_file" xlink:type="simple">https://binary.pensoft.net/fig/326051</uri></graphic></fig></tp:treatment-sec><tp:treatment-sec><!--Section generated to contain objects referenced in tp:taxon-treatment.--><fig id="F4" position="float" orientation="portrait"><object-id xmlns:xlink="http://www.w3.org/1999/xlink" content-type="doi" xlink:type="simple">10.3897/phytokeys.128.35842.figure4</object-id><object-id xmlns:xlink="http://www.w3.org/1999/xlink" content-type="arpha" xlink:type="simple">f0338bef-1271-5aa9-acd8-023078e14387</object-id><label>Figure 4.</label><caption><p>Pollen grains of tribe Hylocereeae (Scanning Electron Microscope photographs). <bold>A–D</bold>: Left polar view, right equatorial view <bold>A</bold><italic><tp:taxon-name><tp:taxon-name-part taxon-name-part-type="genus" reg="Selenicereus">S.</tp:taxon-name-part> <tp:taxon-name-part taxon-name-part-type="species" reg="undatus">undatus</tp:taxon-name-part></tp:taxon-name></italic> (C. Ruiz et al. 560) <bold>B</bold><italic><tp:taxon-name><tp:taxon-name-part taxon-name-part-type="genus" reg="Weberocereus">Weberocereus</tp:taxon-name-part> <tp:taxon-name-part taxon-name-part-type="species" reg="tunilla">tunilla</tp:taxon-name-part></tp:taxon-name></italic> (C.K. Horich BGA 58344) <bold>C</bold><italic><tp:taxon-name><tp:taxon-name-part taxon-name-part-type="genus" reg="Selenicereus">S.</tp:taxon-name-part> <tp:taxon-name-part taxon-name-part-type="species" reg="setaceus">setaceus</tp:taxon-name-part></tp:taxon-name></italic> (H. Bravo et al. 2755). <bold>D–J</bold>: left polar view, left details of spinules and perforations <bold>D</bold><italic><tp:taxon-name><tp:taxon-name-part taxon-name-part-type="genus" reg="Selenicereus">S.</tp:taxon-name-part> <tp:taxon-name-part taxon-name-part-type="species" reg="megalanthus">megalanthus</tp:taxon-name-part></tp:taxon-name></italic> (C. Ruiz et al. 563) <bold>E</bold><italic><tp:taxon-name><tp:taxon-name-part taxon-name-part-type="genus" reg="Selenicereus">S.</tp:taxon-name-part> <tp:taxon-name-part taxon-name-part-type="species" reg="stenopterus">stenopterus</tp:taxon-name-part></tp:taxon-name></italic> (C.K. Horich s.n.) <bold>F</bold><italic><tp:taxon-name><tp:taxon-name-part taxon-name-part-type="genus" reg="Selenicereus">S.</tp:taxon-name-part> <tp:taxon-name-part taxon-name-part-type="species" reg="triangularis">triangularis</tp:taxon-name-part></tp:taxon-name></italic> (C. Gómez-Hinostrosa 2110) <bold>G</bold><italic><tp:taxon-name><tp:taxon-name-part taxon-name-part-type="genus" reg="Kimnachia">Kimnachia</tp:taxon-name-part> <tp:taxon-name-part taxon-name-part-type="species" reg="ramulosa">ramulosa</tp:taxon-name-part></tp:taxon-name></italic> (L. Velásquez et al. 4884) <bold>H</bold><italic><tp:taxon-name><tp:taxon-name-part taxon-name-part-type="genus" reg="Pseudorhipsalis">Pseudorhipsalis</tp:taxon-name-part> <tp:taxon-name-part taxon-name-part-type="species" reg="amazonica">amazonica</tp:taxon-name-part></tp:taxon-name></italic> (E. Gudiño 145) <bold>I</bold><italic><tp:taxon-name><tp:taxon-name-part taxon-name-part-type="genus" reg="Selenicereus">S.</tp:taxon-name-part> <tp:taxon-name-part taxon-name-part-type="species" reg="alliodorus">alliodorus</tp:taxon-name-part></tp:taxon-name></italic> (A. Ruiz Velazco et al. 86) <bold>J</bold><italic><tp:taxon-name><tp:taxon-name-part taxon-name-part-type="genus" reg="Selenicereus">S.</tp:taxon-name-part> <tp:taxon-name-part taxon-name-part-type="species" reg="glaber">glaber</tp:taxon-name-part></tp:taxon-name></italic> (C.K. Horich BGA 57239).</p></caption><graphic xmlns:xlink="http://www.w3.org/1999/xlink" xlink:href="phytokeys-128-121-g004.jpg" position="float" orientation="portrait" xlink:type="simple" id="oo_326049.jpg"><uri content-type="original_file" xlink:type="simple">https://binary.pensoft.net/fig/326049</uri></graphic></fig><supplementary-material xmlns:xlink="http://www.w3.org/1999/xlink" id="S1" position="float" orientation="portrait" xlink:type="simple"><object-id content-type="doi" xlink:type="simple">10.3897/phytokeys.128.35842.suppl1</object-id><object-id content-type="arpha" xlink:type="simple">af340e9a-4ed3-52c4-8233-651303385c3f</object-id><label>Supplementary material 1</label><p>Table S1</p><p>Data type: species data</p><p>Explanation note: Qualitative and quantitative morphological characters of pollen for the representative species in the tribe Hylocereeae.</p><media xlink:href="phytokeys-128-121-s001.docx" mimetype="application" mime-subtype="vnd.openxmlformats-officedocument.wordprocessingml.document" position="float" orientation="portrait" xlink:type="simple" id="oo_326052.docx"><uri content-type="original_file" xlink:type="simple">https://binary.pensoft.net/file/326052</uri></media><permissions><license xlink:type="simple"><license-p>This dataset is made available under the Open Database License (http://opendatacommons.org/licenses/odbl/1.0/). The Open Database License (ODbL) is a license agreement intended to allow users to freely share, modify, and use this Dataset while maintaining this same freedom for others, provided that the original source and author(s) are credited.</license-p></license></permissions><attrib specific-use="authors">Catalina Ruiz-Domínguez, Andrew P. Vovides, Victoria Sosa</attrib></supplementary-material><fig id="F3" position="float" orientation="portrait"><object-id xmlns:xlink="http://www.w3.org/1999/xlink" content-type="doi" xlink:type="simple">10.3897/phytokeys.128.35842.figure3</object-id><object-id xmlns:xlink="http://www.w3.org/1999/xlink" content-type="arpha" xlink:type="simple">7cd91a63-3cde-5e96-8a2a-47eb8da85cc8</object-id><label>Figure 3.</label><caption><p>Pollen grains of tribe Hylocereeae (Scanning Electron Microscope photographs). Left polar view, right equatorial view <bold>A</bold><italic><tp:taxon-name><tp:taxon-name-part taxon-name-part-type="genus" reg="Acanthocereus">Acanthocereus</tp:taxon-name-part> <tp:taxon-name-part taxon-name-part-type="species" reg="tetragonus">tetragonus</tp:taxon-name-part></tp:taxon-name></italic> (C. Ruiz et al. 576) <bold>B</bold><italic><tp:taxon-name><tp:taxon-name-part taxon-name-part-type="genus" reg="Disocactus">Disocactus</tp:taxon-name-part> <tp:taxon-name-part taxon-name-part-type="species" reg="ackermanii">ackermanii</tp:taxon-name-part></tp:taxon-name></italic> (R. Torres et al. 309) <bold>C</bold><italic><tp:taxon-name><tp:taxon-name-part taxon-name-part-type="genus" reg="Epiphyllum">Epiphyllum</tp:taxon-name-part> <tp:taxon-name-part taxon-name-part-type="species" reg="oxypetalum">oxypetalum</tp:taxon-name-part></tp:taxon-name></italic> (C. Ruiz et al. 640) <bold>D</bold><italic><tp:taxon-name><tp:taxon-name-part taxon-name-part-type="genus" reg="Selenicereus">Selenicereus</tp:taxon-name-part> <tp:taxon-name-part taxon-name-part-type="species" reg="costaricensis">costaricensis</tp:taxon-name-part></tp:taxon-name></italic> (C. Ruiz et al. 555) <bold>E</bold><italic><tp:taxon-name><tp:taxon-name-part taxon-name-part-type="genus" reg="Selenicereus">S.</tp:taxon-name-part> <tp:taxon-name-part taxon-name-part-type="species" reg="escuintlensis">escuintlensis</tp:taxon-name-part></tp:taxon-name></italic> (C. Ruiz et al. 635) <bold>F</bold><italic><tp:taxon-name><tp:taxon-name-part taxon-name-part-type="genus" reg="Selenicereus">S.</tp:taxon-name-part> <tp:taxon-name-part taxon-name-part-type="species" reg="guatemalensis">guatemalensis</tp:taxon-name-part></tp:taxon-name></italic> (M. Véliz et al. 20227) <bold>G</bold><italic><tp:taxon-name><tp:taxon-name-part taxon-name-part-type="genus" reg="Selenicereus">S.</tp:taxon-name-part> <tp:taxon-name-part taxon-name-part-type="species" reg="minutiflorus">minutiflorus</tp:taxon-name-part></tp:taxon-name></italic> (C. Ruiz et al. 627) <bold>H</bold><italic><tp:taxon-name><tp:taxon-name-part taxon-name-part-type="genus" reg="Selenicereus">S.</tp:taxon-name-part> <tp:taxon-name-part taxon-name-part-type="species" reg="ocamponis">ocamponis</tp:taxon-name-part></tp:taxon-name></italic> (M. Cházaro 7334) <bold>I</bold><italic><tp:taxon-name><tp:taxon-name-part taxon-name-part-type="genus" reg="Selenicereus">S.</tp:taxon-name-part> <tp:taxon-name-part taxon-name-part-type="species" reg="polyrhizus">polyrhizus</tp:taxon-name-part></tp:taxon-name></italic> (C. Ruiz et al. 566) <bold>J</bold><italic><tp:taxon-name><tp:taxon-name-part taxon-name-part-type="genus" reg="Selenicereus">S.</tp:taxon-name-part></tp:taxon-name></italic> sp. (C. Ruiz et al. 608).</p></caption><graphic xmlns:xlink="http://www.w3.org/1999/xlink" xlink:href="phytokeys-128-121-g003.jpg" position="float" orientation="portrait" xlink:type="simple" id="oo_326048.jpg"><uri content-type="original_file" xlink:type="simple">https://binary.pensoft.net/fig/326048</uri></graphic></fig></tp:treatment-sec><ref-list><ref id="B3"><mixed-citation xmlns:xlink="http://www.w3.org/1999/xlink" xlink:type="simple"><person-group><name name-style="western"><surname>Almeida</surname><given-names>MT</given-names></name><name name-style="western"><surname>Bisby</surname><given-names>FA</given-names></name></person-group> (<year>1984</year>) <article-title>A simple method for establishing taxonomic character from measurement data.</article-title><source>Taxon</source><volume>33</volume>(<issue>3</issue>): <fpage>405</fpage>–<lpage>409</lpage>. <ext-link xlink:type="simple" ext-link-type="doi" xlink:href="10.1002/j.1996-8175.1984.tb03894.x">https://doi.org/10.1002/j.1996-8175.1984.tb03894.x</ext-link></mixed-citation></ref><ref id="B18"><mixed-citation xmlns:xlink="http://www.w3.org/1999/xlink" xlink:type="simple"><person-group><name name-style="western"><surname>Erdtman</surname><given-names>G</given-names></name></person-group> (<year>1952</year>) <source>Pollen Morphology and Plant Taxonomy – Angiosperms.</source><publisher-name>Almqvist and Wiksell</publisher-name>, <publisher-loc>Stockholm</publisher-loc>, <size units="page">650 pp</size>. <ext-link xlink:type="simple" ext-link-type="doi" xlink:href="10.1080/11035895209453507">https://doi.org/10.1080/11035895209453507</ext-link></mixed-citation></ref></ref-list></tp:taxon-treatment>
